# Supplementary material for: Phytochemical Composition and Protective Effect of Vernonanthura polyanthes Leaf against In Vivo Doxorubicin-Mediated Toxicity
Source: Molecules. 2022 Apr 15;27(8):2553. doi: 10.3390/molecules27082553 (PMC9032716; doi:10.3390/molecules27082553)
Supplement: Supplementary file 1 [file molecules-27-02553-s001.zip]

Archive with 1 entries (1 files):
- molecules-1643061-supplementary.pdf
